# Supplementary material for: Sonidegib Inhibits the Adhesion of Acute Myeloid Leukemia to the Bone Marrow in Hypoxia: An Optical Tweezer Study
Source: Biomedicines. 2025 Feb 25;13(3):578. doi: 10.3390/biomedicines13030578 (PMC11940413; doi:10.3390/biomedicines13030578)
Supplement: Supplementary file 1 [file biomedicines-13-00578-s001.zip]

Archive with 1 entries (1 files):
- biomedicines-3346201-supplementary.pdf
